# Supplementary material for: Diagnostic performance of intravoxel incoherent motion diffusion-weighted imaging and dynamic contrast-enhanced MRI for assessment of anal fistula activity
Source: PLoS One. 2018 Jan 25;13(1):e0191822. doi: 10.1371/journal.pone.0191822 (PMC5784995; doi:10.1371/journal.pone.0191822)
Supplement: S1 Table — (XLSX) [file pone.0191822.s001.xlsx]

## Sheet: S1_Table
Patient_ID	Sex	Age	Disease	Standard	Activity	f	D	Dprime	Dimensions	MaxEnh	MaxRel	S0	T0	TTP	WIN	WIN_Norm	WOUT	WOUT_Norm	Brev	AUC	AUC_Norm
Fistula_01	F	34	Post-partum disease	Surgical	0	0.06108	0.001462	0.079507	6131	1886.77	183.735	1026.9	0.602551	326.981	26.1194	11.1292	7.0622	3.00912	410.583	1.00497e+06	978.647
Fistula_02	M	37	Crohn	Clinical	0	0.292041	0.001544	0.024483	545	558.616	109.012	512.437	56.8839	449.626	9.6182	8.21258	5.69184	4.86002	304.209	207890	405.689
Fistula_03	F	49	Crohn	Clinical	0	0.120218	0.001027	0.022668	6153	1618.99	158.69	1020.22	3.12428	292.829	26.6771	11.4412	5.82609	2.49867	308.429	661485	648.375
Fistula_04	M	52	Idiopathic	Surgical	0	0.114241	0.000876	0.01841	8584	1405.38	117.138	1199.76	9.59242	253.138	26.4107	9.63186	8.6983	3.17223	251.15	425939	355.02
Fistula_05	F	46	Crohn	Clinical	0	0.137515	0.001179	0.010155	3208	1473.85	120.499	1223.12	3.01544	246.764	34.4423	12.321	7.42813	2.65726	266.333	497012	406.346
Fistula_06	F	26	Ulcerative colitis	Clinical	0	0.062407	0.001332	0.010552	22315	554.567	110.828	500.384	56.4899	435.561	8.41275	7.35632	5.60046	4.89718	242.11	188720	377.149
Fistula_07	M	22	Idiopathic	Surgical	0	0.124805	0.001489	0.018658	63283	737.677	70.2832	1049.58	30.2491	342.345	13.0555	5.44259	5.06158	2.11007	285.941	310425	295.761
Fistula_08	F	37	Crohn	Clinical	0	0.105852	0.001176	0.015925	43913	1653.44	159.878	1034.19	7.41344	316.463	25.7584	10.898	5.07621	2.14766	377.382	841229	813.419
Fistula_09	M	40	Crohn	Clinical	0	0.134391	0.000985	0.017389	6442	1422.93	122.232	1164.12	1.56731	239.419	34.7052	13.0444	9.58118	3.6012	261.486	452115	388.374
Fistula_10	M	39	Crohn	Clinical	0	0.213353	0.001293	0.022197	25911	1850.9	192.589	961.062	2.35519	266.004	34.0215	15.4892	6.13866	2.79479	316.182	699810	728.163
Fistula_11	F	32	Crohn	Clinical	0	0.081127	0.001081	0.011944	15856	848.053	96.6392	877.545	15.8569	265.564	20.2138	10.0787	4.04113	2.01493	197.419	214346	244.257
Fistula_12	F	47	Idiopathic	Clinical	0	0.191046	0.000817	0.024333	5335	583.97	71.5504	816.167	41.2843	340.063	12.0488	6.45938	4.29598	2.30308	195.544	165143	202.34
Fistula_13	F	34	Crohn	Clinical	0	0.127706	0.001135	0.018238	11328	1316.51	119.245	1104.04	4.12355	331.059	20.1905	8.00184	5.57292	2.20865	305.214	484818	439.133
Fistula_14	M	48	Idiopathic	Clinical	0	0.049067	0.001219	0.013568	16731	1757.93	160.451	1095.62	13.6236	276.801	32.423	12.9485	10.4361	4.16777	316.086	701742	640.497
Fistula_15	F	38	Idiopathic	Clinical	0	0.189262	0.001216	0.022351	3185	1065.16	243.439	437.548	30.833	340.03	19.3825	19.3825	9.09418	9.09418	248.384	355734	813.017
Fistula_16	F	32	Crohn	Clinical	1	0.222886	0.001164	0.030638	7704	1644.54	165.356	994.543	16.8017	248.134	33.5005	16.4411	9.62335	4.72287	283.786	591773	595.02
Fistula_17	M	43	Idiopathic	Surgical	1	0.135998	0.001382	0.014521	27818	1302.56	216.003	603.03	10.8431	192.111	42.885	34.7112	6.85177	5.54585	144.576	235925	391.232
Fistula_18	F	32	Idiopathic	Clinical	1	0.096588	0.001233	0.014447	1020	1325.66	111.682	1186.99	12.4307	377.835	15.8863	6.53251	5.20691	2.1411	366.073	620305	522.587
Fistula_19	M	31	Pilonidal sinus	Clinical	1	0.04197	0.000827	0.029216	1123	797.323	74.8629	1065.04	36.3087	424.458	10.3548	4.74545	5.21857	2.39159	321.982	21668.1	20.3447
Fistula_20	F	30	Crohn	Clinical	1	0.129305	0.001335	0.020299	3058	2426	157.073	1544.51	3.75654	276.328	41.8306	13.2193	9.54781	3.01729	345.974	1.15802e+06	749.768
Fistula_21	M	52	Crohn	Clinical	1	0.059906	0.000843	0.007515	571	1593.81	117.619	1355.05	4.03928	380.628	21.493	7.74183	4.79087	1.72569	367.08	797801	588.76
Fistula_22	M	55	Crohn	Clinical	1	0.129457	0.001155	0.019634	49364	1742.72	143.505	1214.39	14.0908	407.595	23.4096	9.4089	4.47831	1.79994	401.558	886346	729.867
Fistula_23	M	41	Crohn	Surgical	1	0.138659	0.000811	0.020527	44799	1572.62	119.769	1313.04	21.693	317.25	29.8177	11.0841	6.00685	2.23291	290.571	601452	458.061
Fistula_24	M	42	Idiopathic	Surgical	1	0.116891	0.000709	0.017015	27777	1804.32	124.518	1449.04	24.3471	346.038	29.827	10.0469	5.72282	1.92767	355.657	898672	620.185
Fistula_25	F	40	Post-partum disease	Clinical	1	0.066689	0.000955	0.014142	3044	934.882	120.719	774.425	11.1256	368.828	14.548	9.16911	4.48052	2.82392	269.646	341800	441.36
Fistula_26	F	37	Idiopathic	Clinical	1	0.159802	0.000724	0.014978	3422	1547.97	130.03	1190.47	2.76061	270.626	28.4898	11.6809	7.5276	3.08633	278.962	508751	427.354
Fistula_27	M	22	Crohn	Clinical	1	0.074386	0.001242	0.02081	20775	1229.21	129.071	952.351	12.5081	363.914	15.3684	7.87653	5.83205	2.98901	383.827	570528	599.074
Fistula_28	M	46	Crohn	Clinical	1	0.102965	0.001071	0.019654	17413	1094.74	112.212	975.601	4.53634	308.745	18.5114	9.26127	6.40292	3.20339	321.707	411896	422.198
Fistula_29	M	46	Idiopathic	Clinical	1	0.150241	0.001127	0.019099	29438	1605.25	196.392	817.367	0.466883	301.604	26.2305	15.6636	5.76289	3.44133	390.74	805593	985.595
Fistula_30	M	30	Idiopathic	Surgical	1	0.106892	0.001047	0.021251	6515	821.849	123.661	664.598	0.957333	341.48	14.4567	10.6173	2.87018	2.10792	388.183	425518	640.265
Fistula_31	M	45	Crohn	Clinical	1	0.163022	0.000494	0.018103	26346	597.181	39.9494	1494.84	26.7084	435.493	10.2136	3.33492	5.70658	1.86331	341.897	224867	150.428
Fistula_32	M	32	Idiopathic	Surgical	1	0.126613	0.001047	0.018111	3743	1788.07	129.918	1376.31	11.1153	303.998	26.9865	9.57049	6.57064	2.33022	406.125	889820	646.528
Fistula_33	F	20	Crohn	Surgical	1	0.079734	0.001066	0.025918	4954	701.368	83.6853	838.102	25.0592	483.26	9.44636	5.50138	2.89139	1.68389	401.723	322304	384.565
Fistula_34	F	51	Suppurative hidradenitis	Clinical	1	0.08695	0.000581	0.012226	10188	1034.09	80.3838	1286.44	41.9102	458.158	16.2269	6.1567	2.15622	0.818099	255.61	380318	295.635
Fistula_35	M	36	Suppurative hidradenitis	Clinical	1	0.078	0.00115	0.02464	19604	859.04	84.8021	1012.99	16.9617	378.267	14.4182	6.94715	4.64229	2.23681	301.09	321153	317.034
Fistula_36	F	40	Crohn	Clinical	1	0.089853	0.001064	0.01174	30694	628.016	128.667	488.094	22.1961	381.938	9.10937	9.10937	3.13238	3.13238	372.926	306040	627.01
Fistula_37	F	44	Crohn	Clinical	1	0.143898	0.000878	0.018116	13374	935.948	104.2	898.222	28.7851	418.622	14.3746	14.3746	3.10229	3.10229	320.402	384042	427.558
Fistula_38	M	30	Idiopathic	Clinical	1	0.130628	0.00116	0.024548	2406	794.845	51.3515	1547.85	33.9992	304.807	13.0265	9.20926	5.93789	4.19788	341.582	339650	219.433
Fistula_39	F	45	Idiopathic	Clinical	1	0.181738	0.000774	0.035661	25493	1568.13	120.326	1303.23	35.7106	329.566	25.726	21.6012	9.47211	7.9534	260.135	537988	412.811
Fistula_40	F	41	Idiopathic	Clinical	1	0.086219	0.001037	0.013373	38033	1136.17	103.828	1094.28	10.0779	337.005	22.2726	22.2726	5.62528	5.62528	289.633	412924	377.348
Fistula_41	F	36	Idiopathic	Clinical	1	0.097327	0.001485	0.008443	7926	2203.99	180.899	1218.35	18.2248	288.681	41.8224	41.3749	6.75122	6.67898	330.243	895936	735.366
Fistula_42	F	29	Crohn	Clinical	1	0.151635	0.001152	0.018574	33008	1561.5	122.837	1271.2	5.7064	317.833	21.8231	20.6921	5.32585	5.04982	360.911	755610	594.406
Fistula_43	M	52	Crohn	Clinical	1	0.110897	0.001425	0.020998	54371	1131.53	93.878	1205.32	13.5266	439.612	14.6835	14.6835	3.97745	3.97745	400.132	555791	461.116
